# Supplementary material for: Specific Phylotypes of Saprolegnia parasitica Associated with Atlantic Salmon Freshwater Aquaculture
Source: J Fungi (Basel). 2024 Jan 9;10(1):57. doi: 10.3390/jof10010057 (PMC10820671; doi:10.3390/jof10010057)
Supplement: Supplementary file 1 [file jof-10-00057-s001.zip]

Archive with 1 entries (1 files):
- jof-2682412-supplementary.pdf
